# Supplementary material for: Evaluation of the Role of Tanshinone I in an In Vitro System of Charcot-Marie-Tooth Disease Type 2N
Source: Int J Mol Sci. 2024 Oct 17;25(20):11184. doi: 10.3390/ijms252011184 (PMC11509018; doi:10.3390/ijms252011184)
Supplement: Supplementary file 1 [file ijms-25-11184-s001.zip]

Archive with 1 entries (1 files):
- ijms-3256571-supplementary.xlsx
