# Supplementary material for: Evaluation of the Role of Tanshinone I in an In Vitro System of Charcot-Marie-Tooth Disease Type 2N
Source: Int J Mol Sci. 2024 Oct 17;25(20):11184. doi: 10.3390/ijms252011184 (PMC11509018; doi:10.3390/ijms252011184)
Supplement: Supplementary file 1 [file ijms-25-11184-s001.zip › ijms-3256571-supplementary.xlsx]

## Sheet: Sheet1
Table S1. Bioactive compounds.
Index	MOLENAME	CAS
1	Notoginsenoside Fa	88100-04-3
2	Sodium D-lactate	920-49-0
3	Lecithin	8002-43-5
4	Danshensu	76822-21-4
5	Hydroxy Camptothecine	64439-81-2
6	Geneticin sulfate	108321-42-2
7	Alpha-Hederin	27013-91-8
8	Rebaudioside C	63550-99-2
9	Sinapinic Acid	530-59-6
10	Licochalcone A	58749-22-7
11	L-Mimosine	500-44-7
12	Gamithromycin	145435-72-9
13	Embelin	550-24-3
14	Myricetin	529-44-2
15	Tetrahydroberberine THB	522-97-4
16	Asperuloside	14259-45-1
17	Isorhamnetin 3-O-neohesperidin	55033-90-4
18	Tenuifolin	20183-47-5
19	Epimedin C	110642-44-9
20	Ginsenoside F2	62025-49-4
21	Crocin II	55750-84-0
22	Pseudoginsenoside F11	69884-00-0
23	Asperosaponin Ⅵ	39524-08-8
24	Saikosaponin A	20736-09-8
25	Epimedin A	110623-72-8
26	Timosaponin AIII	41059-79-4
27	Ginsenoside Ro	34367-04-9
28	Nuezhenide	39011-92-2
29	Chikusetsusaponin IVa	51415-02-2
30	Saikosaponin D	20874-52-6
31	Psoralidin	18642-23-4
32	Saikosaponin B2	58316-41-9
33	Angoroside C	115909-22-3
34	Calycosin-7-O-beta-D-glucoside	20633-67-4
35	NAD+	53-84-9
36	Scutellarein	529-53-3
37	Ginsenoside Rd	52705-93-8
38	20(R)-Propanaxadiol	38243-03-7
39	Ginsenoside F1	53963-43-2
40	Wogonin	632-85-9
41	Flavokawain C	37308-75-1
42	Dihydrolycorine	6271-21-2
43	Complanatoside	116183-66-5
44	Kaempferitrin	482-38-2
45	Cimifugin beta-D-glucopyranoside	80681-45-4
46	Jatrorrhizine hydrochloride	960383-96-4
47	Gentiopicrin	20831-76-9
48	1-Kestose	470-69-9
49	BRASSINAZOLE	224047-41-0
50	Alpinetin	36052-37-6
51	Docosahexaenoic Acid	6217-54-5
52	Hydroumbellic acid	5631-68-5
53	Raddeanin A	89412-79-3
54	Indole-3-pyruvic acid	392-12-1
55	Olivetol	500-66-3
56	N6-methyladenosine	1867-73-8
57	Dihydrocapsaicin	19408-84-5
58	Equol	531-95-3
59	3,4-Dimethoxycinnamic acid	2316-26-9
60	Acacetin	480-44-4
61	Lappaconite HBr	97792-45-5
62	Caffeic Acid Phenethyl Ester	104594-70-9
63	Pseudolaric Acid C2	82508-35-8
64	Deoxyarbutin	53936-56-4
65	Leonurine hydrochloride	24735-18-0
66	Auraptene	495-02-3
67	Thymoquinon	490-91-5
68	Khasianine	32449-98-2
69	(-)-Epicatechin gallate	1257-08-5
70	Eleutheroside E	39432-56-9
71	Tubeimoside I	102040-03-9
72	Typhaneoside	104472-68-6
73	Cucurbitacin B	6199-67-3
74	Wogonoside	51059-44-0
75	Lysionotin	152743-19-6
76	Glycitin	40246-10-4
77	Tangeretin	481-53-8
78	Polydatin	27208-80-6
79	Aloperine	56293-29-9
80	3,3-Dimethylglutaric acid	4839-46-7
81	Euphorbiasteroid	28649-59-4
82	Esculentoside A	65497-07-6
83	Pseudolaric Acid B	82508-31-4
84	Demeclocycline hydrochloride	64-73-3
85	Bufalin	465-21-4
86	Erythromycin	114-07-8
87	Norepinephrine	51-41-2
88	5-Methoxy-DL-tryptophan	28052-84-8
89	Estradiol	50-28-2
90	Ginsenoside Rg1	22427-39-0
91	Anisomycin	22862-76-6
92	Neferine	2292-16-2
93	Geldanamycin	30562-34-6
94	Ajugol	52949-83-4
95	Liriope muscari baily saponins C	87480-46-4
96	Salvianolic acid B	115939-25-8
97	5,6,7-TRIMETHOXYFLAVONE	973-67-1
98	Cordycepin	73-03-0
99	Ginsenoside Rh1	63223-86-9
100	(+)-Pilocarpine hydrochloride	54-71-7
101	Dimethylacrylshikonin	24502-79-2
102	2-Methoxyestradiol	362-07-2
103	Echinacoside	82854-37-3
104	Ingenol-5,20-acetonide	77573-43-4
105	Isovitexin	38953-85-4
106	Paeoniflorin	23180-57-6
107	4-Isopropylbenzyl Alcohol	536-60-7
108	Aristolochic Acid	313-67-7
109	Liensinine diperchlorate	5088-90-4
110	Yohimbine hydrochloride	65-19-0
111	Irinotecan hydrochloride trihydrate	136572-09-3
112	D-Pantethine	16816-67-4
113	Anacardic Acid	16611-84-0
114	Polyphyllin I	50773-41-6
115	Harmine hydrochloride	343-27-1
116	Deguelin	522-17-8
117	Methyl protodioscin	54522-52-0
118	Cornuside	131189-57-6
119	DL-Adrenaline Hydrochloride	329-63-5
120	(-)-Epigallocatechin Gallate	989-51-5
121	Coenzyme Q10	303-98-0
122	Paromomycin Sulfate	1263-89-4
123	Coptisine chloride	6020-18-4
124	Oridonin	28957-04-2
125	Ziyuglycoside II	35286-59-0
126	Tomatine	17406-45-0
127	Loureirin B	119425-90-0
128	Picroside II	39012-20-9
129	Cortisone	53-06-5
130	Soyasaponin Bb	51330-27-9
131	Epicatechin	490-46-0
132	Crocetin	27876-94-4
133	ISOBUTYRALDEHYDE OXIME	151-00-8
134	Methyl Isoferulate	16980-82-8
135	Maltopentaose	34620-76-3
136	Plantamajoside	104777-68-6
137	2,6-Dimethylbenzoquinone	527-61-7
138	Isobacachalcone	20784-50-3
139	Dirithromycin	62013-04-1
140	Paclitaxel	33069-62-4
141	Tauroursodeoxycholic Acid	14605-22-2
142	Nudifloric Acid	3719-45-7
143	Isocorynoxeine	51014-29-0
144	Ginsenoside Z-R1	80930-74-1
145	Ginsenoside Rg3	14197-60-5
146	β-Caryophyllene	87-44-5
147	Rauwolscine hydrochloride	6211-32-1
148	Astaxanthin	472-61-7
149	1-Undecanol	112-42-5
150	Toddalolactone	483-90-9
151	7-beta-Hydroxylathyrol	34208-98-5
152	DihydroarteMisinic acid	85031-59-0
153	lithospermic acid	28831-65-4
154	Damascenone	23696-85-7
155	Astragaloside I	84680-75-1
156	Steviol	471-80-7
157	Glycyrrhizin	1405-86-3
158	Aloin	1415-73-2
159	N,N-Bis(2-hydroxyethyl)-p-phenylenediami	54381-16-7
160	3-Amino-4-hydroxybenzoic acid	1571-72-8
161	Procyanidin C1	37064-30-5
162	Taurodeoxycholate sodium salt	1180-95-6
163	Diethyl phosphate	598-02-7
164	Panaxtriol	32791-84-7
165	Harmaline hydrochloride	363-11-1
166	trans-trans-Muconic acid	3588-17-8
167	Scopoletin	92-61-5
168	Traumatic Acid	6402-36-4
169	Epimedin B	110623-73-9
170	Morroniside	25406-64-8
171	MRE269	475085-57-5
172	Ajmaline	4360-12-7
173	6-Shogaol	555-66-8
174	Cuminaldehyde	122-03-2
175	17α-Estradiol	57-91-0
176	Betulonic acid	4481-62-3
177	Bornyl acetate	76-49-3
178	Neoandrographolide	27215-14-1
179	Acetylcimigenol 3-O-alpha-L-arabinopyran	402513-88-6
180	12-Epinapelline	110064-71-6
181	2''-O-Galloylhyperin	53209-27-1
182	Eupalinolide B	877822-41-8
183	Alismoxide	87701-68-6
184	beta, beta-dimethylacrylshikonin	5162-01-6
185	Alnustone	33457-62-4
186	Isoxanthohumol	70872-29-6
187	Fraxinellone	28808-62-0
188	8-Gingerol	23513-08-8
189	Orientin	28608-75-5
190	Napellonine	509-24-0
191	Oroxylin A	480-11-5
192	Apramycin sulfate	65710-07-8
193	Gypenoside XVII	80321-69-3
194	9-Methoxycanthin-6-one	74991-91-6
195	Carnosol	5957-80-2
196	10-Hydroxycamptothecin	19685-09-7
197	Brevianamide F	38136-70-8
198	Galangin	548-83-4
199	1,2,3,4,6-O-Pentagalloylglucose	14937-32-7
200	Doxorubicin hydrochloride	25316-40-9
201	Dronedarone	141626-36-0
202	Rhoifolin	17306-46-6
203	eleutheroside-b	118-34-3
204	Heterophyllin B	145459-19-4
205	Tectorigenin	548-77-6
206	Sapogenins Glycosides	8047-15-2
207	Ambroxide	6790-58-5
208	6'''-Feruloylspinosin	77690-92-7
209	Baccatin III	27548-93-2
210	3,5-Dimethoxyphenol	500-99-2
211	Dehydroandrographolide succinate	786593-06-4
212	Protodioscin	55056-80-9
213	6-(Dimethylamino)purine	938-55-6
214	Calcitriol	32222-06-3
215	Notoginsenoside R2	80418-25-3
216	3-Hydroxycinnamic acid	14755-02-3
217	Vincamine	1617-90-9
218	4-Ethyloctanoic acid	16493-80-4
219	Maleimide	541-59-3
220	Schisandrin C	61301-33-5
221	Beta-Sitosterol	83-46-5
222	5-Methyl-2'-deoxycytidine	838-07-3
223	Taurochenodeoxycholic Acid	516-35-8
224	N-Benzylpalmitamide	74058-71-2
225	Epiberberine	6873-09-2
226	Nitidine chloride	13063-04-2
227	5-Phenylvaleric Acid	2270-20-4
228	Diosgenin glucoside	14144-06-0
229	Poliumoside	94079-81-9
230	(+)-pinoresinol-β-D-glucoside; (+)-pinor	69251-96-3
231	Trigonelline	535-83-1
232	Phellodendrine chloride	104112-82-5
233	Cinobufagin	470-37-1
234	Sanguinarine	2447-54-3
235	Berbamine	478-61-5
236	Apigenin 7-glucoside	578-74-5
237	Corilagin	23094-69-1
238	Atractylenolide I	73069-13-3
239	(-)-Gallocatechin gallate	4233-96-9
240	Resibufogenin	465-39-4
241	Rosavin	84954-92-7
242	Artemisinic acid	80286-58-4
243	Nomilin	1063-77-0
244	Maslinic acid	4373-41-5
245	β-Elemonic Acid	28282-25-9
246	Dehydroevodiamine	67909-49-3
247	Lathyrol	34420-19-4
248	Gracillin	19083-00-2
249	Isoquercitrin	482-35-9
250	7-Epitaxol	105454-04-4
251	Betulin	473-98-3
252	Engeletin	572-31-6
253	5-O-Methylvisammioside	84272-85-5
254	Isochlorogenic acid B	14534-61-3
255	Praeruptorin A	73069-27-9
256	Polygalic acid	1260-04-4
257	Cyasterone	17086-76-9
258	Forsythoside B	81525-13-5
259	gamma-Mangostin	31271-07-5
260	8-O-Acetylharpagide	6926-14-3
261	Zeaxanthin	144-68-3
262	Farrerol	24211-30-1
263	Dehydrodiisoeugenol	2680-81-1
264	Cardamonin	19309-14-9
265	Thymopentin	69558-55-0
266	Hederagenin	465-99-6
267	Manninotriose	13382-86-0
268	2-Aminoethylphosphonic acid	2041-14-7
269	N-Acetyl-D-galactosamine	1811-31-0
270	L-Anserine nitrate salt	10030-52-1
271	2'-Deoxyadenosine 5'-monophosphate	653-63-4
272	L-Dihydroorotic acid	5988-19-2
273	3-Methoxytyramine hydrochloride	1477-68-5
274	D-Glucose 6-phosphate sodium salt	54010-71-8
275	cis-4-Hydroxy-D-proline	2584-71-6
276	Suberic acid	505-48-6
277	2-Hydroxy-3-methylbutyric acid	4026-18-0
278	UDP disodium salt	27821-45-0
279	D-Gulonic acid γ-lactone	6322-07-2
280	2,4-Dihydroxypyrimidine-5-carboxylic acid	23945-44-0
281	Uridine 5'-monophosphate	58-97-9
282	Serotonin creatinine sulfate monohydrate	61-47-2
283	12-Hydroxydodecanoic acid	505-95-3
284	Aminoadipic acid	542-32-5
285	Phosphocholine chloride calcium salt tet	72556-74-2
286	O-Phosphorylethanolamine	1071-23-4
287	DL-Arabinose	147-81-9
288	Thymidine 5'-monophosphate disodium salt	33430-62-5
289	2'-Deoxyuridine 5'-monophosphate disodium salt	42155-08-8
290	2'-Deoxycytidine 5'-monophosphate	1032-65-1
291	Plantainoside D	147331-98-4
292	Maleamic acid	557-24-4
293	2,6-Dihydroxypyridine hydrochloride	10357-84-3
294	Heptadecanoic acid	506-12-7
295	Guanosine 5'-monophosphate disodium salt	5550-12-9
296	(±)-Methyl Jasmonate	39924-52-2
297	Hesperetin 7-O-glucoside	31712-49-9
298	3,4-Dihydroxyphenylacetic acid	102-32-9
299	Phorbol	17673-25-5
300	β-Nicotinamide mononucleotide	1094-61-7
301	1-Methylguanidine hydrochloride	21770-81-0
302	Agarotetrol	69809-22-9
303	Tryptophol	526-55-6
304	5-HYDROXYINDOLE-3-ACETIC ACID	54-16-0
305	UDP-Glucose sodium salt	28053-08-9
306	4-Imidazoleacetic acid hydrochloride	3251-69-2
307	Glycolaldehyde dimer	23147-58-2
308	Purine	120-73-0
309	Lithium acetoacetate	3483-11-2
310	(2R,3R)-(-)-2,3-Butanediol	24347-58-8
311	(S)-(-)-1-Phenylethanol	1445-91-6
312	mono-Methyl glutarate	1501-27-5
313	Diethyl oxalpropionate	759-65-9
314	2,5-Dimethylpyrazine	123-32-0
315	Pyrimidine	289-95-2
316	Monoethyl malonic acid	1071-46-1
317	Moxidectin	113507-06-5
318	Pyridoxamine dihydrochloride	524-36-7
319	Urocanic acid	104-98-3
320	Pyridoxal hydrochloride	65-22-5
321	2'-Deoxycytidine monohydrate	951-77-9
322	N-Acetyl-L-phenylalanine	2018-61-3
323	Agmatine sulfate salt	2482-00-0
324	2,3-Dihydroxybenzoic acid	303-38-8
325	Allopregnanolone	516-54-1
326	D-Pyroglutamic acid	4042-36-8
327	L-Norleucine	327-57-1
328	L-Homoserine	672-15-1
329	D-FRUCTOSE 6-PHOSPHATE DISODIUM SALT	26177-86-6
330	D-Alanine	338-69-2
331	Methylmalonic acid	516-05-2
332	Pipecolinic acid	535-75-1
333	2-Deoxy-D-ribose	533-67-5
334	2-Hydroxypyridine	142-08-5
335	5,6-Dimethylbenzimidazole	582-60-5
336	2-Picolinic acid	98-98-6
337	3-Hydroxybenzyl alcohol	620-24-6
338	Pimelic acid	111-16-0
339	3-Methylglutaric acid	626-51-7
340	N-Acetyl-DL-tryptophan	87-32-1
341	L-Norvaline	6600-40-4
342	D-(-)-Pantolactone	599-04-2
343	N-Acetyl-L-alanine	97-69-8
344	Arachidic acid	506-30-9
345	6-Hydroxypyridine-3-carboxylic acid	5006-66-6
346	2-Aminoisobutyric acid	62-57-7
347	Indole-3-acetamide	879-37-8
348	3-Hydroxyphenylacetic acid	621-37-4
349	Quinaldic acid	93-10-7
350	Anhydroicaritin	38226-86-7
351	Ginsenoside C-K	39262-14-1
352	Periplocin	13137-64-9
353	Methyl-β-D-galactopyranoside	1824-94-8
354	gamma-Linolenic acid	506-26-3
355	L-Tryptophanamide hydrochloride	5022-65-1
356	Nα-Acetyl-L-lysine	1946-82-3
357	Elaidic acid	112-79-8
358	trans-1,2-Cyclohexanediol	1460-57-7
359	Angelic anhydride	94487-74-8
360	DL-Homocysteine	454-29-5
361	Tricosanoic acid	2433-96-7
362	Dehydroabietic acid	1740-19-8
363	SODIUM 2-HYDROXYBUTYRATE	5094-24-6
364	D-(+)-ALLOSE	2595-97-3
365	Cucurbitacin IIA	58546-34-2
366	4-Hydroxy-L-phenylglycine	32462-30-9
367	4-Hydroxyphenylpyruvic acid	156-39-8
368	N-Formylglycine	2491-15-8
369	Petroselinic acid	593-39-5
370	Oxaloacetic acid	328-42-7
371	δ-Valerolactone	542-28-9
372	Thiamine pyrophosphate	154-87-0
373	2-Amino-1-phenylethanol	7568-93-6
374	Corylifol A	775351-88-7
375	Quercetin-3-O-sophoroside	18609-17-1
376	SMILAGENIN ACETATE	4947-75-5
377	Isobavachin	31524-62-6
378	Helicid	80154-34-3
379	Columbin	546-97-4
380	Picfeltarraenin IB	97230-46-1
381	Roburic acid	6812-81-3
382	Neobavaisoflavone	41060-15-5
383	Rutundic acid	20137-37-5
384	Pseudolaric acid A	82508-32-5
385	γ-Glu-Phe TFA(7432-24-8 free base)	TP1266
386	Polyphyllin VI	55916-51-3
387	Alisol B 23-acetate	26575-95-1
388	Glycitein	40957-83-3
389	Mulberroside A	102841-42-9
390	Gossypol	303-45-7
391	Diosbulbin B	20086-06-0
392	Ononin	486-62-4
393	Spinosin	72063-39-9
394	Oroxin B	114482-86-9
395	Pristimerin	1258-84-0
396	Sitogluside	474-58-8
397	Corydaline	518-69-4
398	Kirenol	52659-56-0
399	Pectolinarin	28978-02-1
400	Linderane	13476-25-0
401	Vaccarin	53452-16-7
402	COLUMBIANETIN ACETATE	23180-65-6
403	Crocin I	94238-00-3
404	10-Hydroxycampothecin	67656-30-8
405	kauran-16,17-diol	16836-31-0
406	Loureirin A	119425-89-7
407	Trilobatin	4192-90-9
408	Higenamine	5843-65-2
409	Linderalactone	728-61-0
410	Pinoresinol diglucoside	63902-38-5
411	Diammonium Glycyrrhizinate	79165-06-3
412	Neotuberostemonine	143120-46-1
413	9'-Methyl lithospermate B	1167424-31-8
414	Spirostan-3-ol	82597-74-8
415	Alkannin	517-88-4
416	Senkyunolide I	94596-28-8
417	alpha-Arbutin	84380-01-8
418	Acetylcorynoline	18797-80-3
419	Benzoylpaeoniflorin	38642-49-8
420	Berberine hydrogen sulphate	633-66-9
421	Humantenmine	82354-38-9
422	Fargesin	31008-19-2
423	Linarin	480-36-4
424	Notopterol	88206-46-6
425	Ruscogenin	472-11-7
426	Senegenin	2469-34-3
427	Neomangiferin	64809-67-2
428	Sipeimine	61825-98-7
429	Plantagoside	78708-33-5
430	Narirutin	14259-46-2
431	Praeruptorin B	81740-07-0
432	Irisflorentin	41743-73-1
433	Isoorientin	4261-42-1
434	Isoliensinine	6817-41-0
435	Spermidine	124-20-9
436	Phosphocreatine disodium salt hydrate	19333-65-4
437	3-Nitro-L-tyrosine	621-44-3
438	7,8-Dihydroxy-4-phenylcoumarin	842-01-3
439	L-(-)-Arabitol	7643-75-6
440	Dihydrouracil	504-07-4
441	Oxypaeoniflorin	39011-91-1
442	Inosine 5'-triphosphate trisodium salt	35908-31-7
443	Phospho(enol)pyruvic acid monopotassium	4265-07-0
444	2,6-Diaminoheptanedioic acid	583-93-7
445	Glycerol trilinoleate	537-40-6
446	DL-3-AMINOISOBUTYRIC ACID	144-90-1
447	Tuberstemonine	6879-01-2
448	Cadaverine dihydrochloride	1476-39-7
449	Demethylzeylasteral	107316-88-1
450	Tussilagone	104012-37-5
451	Decursin	5928-25-6
452	Magnoflorine chloride	6681-18-1
453	Germacrone	6902-91-6
454	Aucubin	479-98-1
455	Erianin	95041-90-0
456	Diosmetin-7-O-beta-D-glucopyranoside	20126-59-4
457	Phellodendrine	6873-13-8
458	demethoxycurcumin	24939-17-1
459	Picroside I	27409-30-9
460	Tiliroside	20316-62-5
461	Sodium lauryl sulfoacetate	1847-58-1
462	1,7-DIMETHYLXANTHINE	611-59-6
463	Creatine phosphate disodium salt tetrahydrate	71519-72-7
464	LANOSTEROL	79-63-0
465	2'-Deoxycytidine-5'-diphosphate trisodium	151151-32-5
466	Medroxyprogesterone	520-85-4
467	Bavachalcone	28448-85-3
468	Quercetagitrin	548-75-4
469	DL-Normetanephrine hydrochloride	1011-74-1
470	Nα-Acetyl-L-asparagine	4033-40-3
471	DL-Glyceraldehyde	56-82-6
472	Retinol	68-26-8
473	4-Guanidinobutyric acid	463-00-3
474	(L)-Dehydroascorbic acid	490-83-5
475	DL-5-Hydroxylysine hydrochloride	13204-98-3
476	3-Hydroxybutyric acid	300-85-6
477	3-Ureidopropionic acid	462-88-4
478	Dichlorisone Acetate	79-61-8
479	Indoxyl sulfate potassium salt	2642-37-7
480	Oxoadipic acid	3184-35-8
481	Thiamine monophosphate chloride dihydrat	273724-21-3
482	α-Ketoglutaric acid sodium salt	22202-68-2
483	1-Oleoyl-rac-glycerol	111-03-5
484	1-Methyl-L-histidine	332-80-9
485	Nervonic acid	506-37-6
486	Salvianolic acid A	96574-01-5
487	Forsythoside A	79916-77-1
488	Flavokawain B	1775-97-9
489	Parishin A	62499-28-9
490	Anwuligan	107534-93-0
491	Agnuside	11027-63-7
492	Isosilybin	72581-71-6
493	Geraniin	60976-49-0
494	Cholesteryl palmitate	601-34-3
495	Isocitric acid trisodium salt	1637-73-6
496	Sodium 2-(1H-indol-3-yl)acetate	6505-45-9
497	4-Methyl-2-oxovaleric acid	816-66-0
498	Sodium Desoxycholate	302-95-4
499	Histamine	51-45-6
500	Adenosine-5'-diphosphate trisodium salt	20398-34-9
501	Spermidine hydrochloride	334-50-9
502	Eriodictyol	552-58-9
503	calcium hydroxymethionine	4857-44-7
504	Xanthosine dihydrate	5968-90-1
505	L-Cysteic acid monohydrate	23537-25-9
506	AKBA	67416-61-9
507	10-Gingerol	23513-15-7
508	(±)-Potassium citramalate monohydrate	1030365-02-6
509	Tabersonine	4429-63-4
510	Strychnine Sulfate	60-41-3
511	Deoxyrhapontin	30197-14-9
512	Sodium taurochenodeoxycholate	6009-98-9
513	Guanidinosuccinic acid	6133-30-8
514	Icariside I	56725-99-6
515	Sennoside A	81-27-6
516	GUANOSINE 3':5'-CYCLIC MONOPHOSPHATE SOD	40732-48-7
517	Corynoxine hydrochloride(6877-32-3(free base))	T5143
518	Isorhyncophylline	6859-01-4
519	Bavachin	19879-32-4
520	Rhynchophylline	76-66-4
521	Dimethylcurcumin	52328-98-0
522	Sitostenone	1058-61-3
523	D-Glucose 6-phosphate potassium salt	103192-55-8
524	Ginsenoside Re	52286-59-6
525	Atazanavir sulfate	CAS 229975-97-7
526	euphol	514-47-6
527	7-Epi-10-deacetyltaxol	78454-17-8
528	Paederosidic acid	18842-98-3
529	(25RS)-Ruscogenin	874485-32-2
530	BYAKANGELICIN	482-25-7
531	Tenuifoliside B	139726-36-6
532	β,β-Dimethylacrylalkannin	34539-65-6
533	Pseudolaric acid B-glucopyranoside	98891-41-9
534	Isodemethylwedelolacton	350681-33-3
535	(E)-N-[2-(β-D-Glucopyranosyloxy)ethyl]-	138916-58-2
536	Hederacolchiside A1	106577-39-3
537	Eriocitrin	13463-28-0
538	1,2-Distearoyl-sn-glycero-3-phosphoethan	1069-79-0
539	Sodium Houttuyfonate	83766-73-8
540	Sodium Demethylcantharidate	13114-29-9
541	Tracheloside	33464-71-0
542	O-Acetyl-L-serine hydrochloride	66638-22-0
543	Irigenin	548-76-5
544	(Z)-Guggulsterone	39025-23-5
545	Diffractaic Acid	436-32-8
546	β-Elemene	515-13-9
547	Atractylenolide III	73030-71-4
548	Pongamol	484-33-3
549	Palonosetron hydrochloride	135729-62-3
550	(+)-Gallocatechin	970-73-0
551	Triptonide	38647-11-9
552	N-Nornuciferine hydrochloride(4846-19-9 free base)	TQ0296L
553	Qingyangshengenin	84745-94-8
554	GLYCODEOXYCHOLIC ACID	360-65-6
555	N-Methylnuciferine	754919-24-9
556	polygalaxanthone III	162857-78-5
557	DL -3,4-Dihydroxymandelic acid	14883-87-5
558	Corticosterone	50-22-6
559	Creosol	93-51-6
560	Schaftoside	51938-32-0
561	Miglustat	72599-27-0
562	Lentinan	37339-90-5
563	Selenomethionine	1464-42-2
564	Fucoxanthin	3351-86-8
565	3'-Hydroxypterostilbene	475231-21-1
566	beta-Escin	11072-93-8
567	Bufotaline	471-95-4
568	Butein	487-52-5
569	Ellipticine hydrochloride	5081-48-1
570	Isoliquiritin	5041-81-6
571	Dactylorhin A	256459-34-4
572	(2-(1-Ethoxyethoxy)ethyl)benzene	2556-10-7
573	Glycyrrhetinic acid	1449-05-4
574	Schisantherin B	58546-55-7
575	Goitrin	13190-34-6
576	Schizandrin B	61281-37-6
577	Gelsemine	509-15-9
578	Vitexin	3681-93-4
579	N-(3-Phenylpropionyl)glycine	56613-60-6
580	Valepotriate	18296-44-1
581	Fibrin	9001-31-4
582	Caffeic Acid 3-Methyl Phenethyl Ester	71835-85-3
583	NITIDINE	6872-57-7
584	Sennoside B	128-57-4
585	Isochlorogenic acid C	32451-88-0
586	Notoginsenoside Fe	88105-29-7
587	Vitexin -4''-O-glucoside	178468-00-3
588	Tubuloside A	112516-05-9
589	beta-Asarone	5273-86-9
590	Vitexin-2''-O-rhamnoside	64820-99-1
591	Esculentoside H	66656-92-6
592	kaempferide	491-54-3
593	Tectoridin	611-40-5
594	Liquiritin apioside	74639-14-8
595	CONIFERYL ALCOHOL	458-35-5
596	Epigoitrin	1072-93-1
597	Bilobalide	33570-04-6
598	AMAROGENTIN	21018-84-8
599	Citropten	487-06-9
600	Sesamolin	526-07-8
601	Tenacissoside G	191729-43-8
602	steviolbioside	41093-60-1
603	Sciadopitysin	521-34-6
604	Chelidonine hydrochloride	4312-31-6
605	Avicularin	572-30-5
606	Sauchinone	177931-17-8
607	Acetoxyisovalerylalkannin	69091-17-4
608	Bruceine D	21499-66-1
609	Praeruptorin C	72463-77-5
610	Epibrassinolide	78821-43-9
611	N-Methylcytisine	486-86-2
612	Astilbin	29838-67-3
613	Coniferyl aldehyde	458-36-6
614	Bullatine B	466-26-2
615	(R)-(+)-Corypalmine	13063-54-2
616	Isochlorogenic acid A	2450-53-5
617	Magnoflorine	2141-09-5
618	Hydroprotopine	128397-41-1
619	Betulinaldehyde	13159-28-9
620	Maackiain	19908-48-6
621	Aristolone	25274-27-5
622	Rebaudioside D	63279-13-0
623	Chrysosptertin B	603-56-5
624	Isoforsythiaside	1357910-26-9
625	Nsc267697	10387-50-5
626	Gymnemagenin	22467-07-8
627	LUPENONE	1617-70-5
628	1,5-Anhydrosorbitol	154-58-5
629	(+)-γ-Tocopherol	54-28-4
630	Sibiricose A5	107912-97-0
631	Deacetyl asperulosidic acid methyl ester	52613-28-2
632	Columbianadin	5058-13-9
633	Saikosaponin B1	58558-08-0
634	Narcissoside	604-80-8
635	Vitexia-glucoside	38950-94-6
636	Hypaconitine	6900-87-4
637	Ecliptasaponin A	78285-90-2
638	Sec-O-Glucosylhamaudol	80681-44-3
639	Wilforlide A	84104-71-2
640	3,29-Dibenzoyl Rarounitriol	873001-54-8
641	Notoginsenoside Fc	88122-52-5
642	7,2'-dihydroxy-3',4'-dimethoxyisoflavane-7-O-glucoside	94367-43-8
643	2'-acetylacteoside	94492-24-7
644	Hosenkoside K	160896-49-1
645	Darutoside	59219-65-7
646	Atractyloside potassium salt	102130-43-8
647	O-Methylbroussochalcone B	20784-60-5
648	Alisol A 24-acetate	18674-16-3
649	Neoruscogenin	17676-33-4
650	Hupehenine	98243-57-3
651	Crebanine	25127-29-1
652	Isosinensetin	17290-70-9
653	Berberrubine	15401-69-1
654	Fuziline	80665-72-1
655	Chikusetsusaponin IV	7518-22-1
656	Ginsenoside Rk1	494753-69-4
657	Caprylic/Capric Triglyceride	65381-09-1
658	Endomorphin-1	189388-22-5
659	Hypaphorine	487-58-1
660	Yunaconitine	70578-24-4
661	Cannabidiol	13956-29-1
662	Periplogenin	514-39-6
663	Arteannuin B	50906-56-4
664	Acetosyringone	2478-38-8
665	3-​O-​Acetyloleanolic acid	4339-72-4
666	Asparagusic acid	2224-02-4
667	Furanodienone	24268-41-5
668	Epifriedelanol	16844-71-6
669	Guaijaverin	22255-13-6
670	Atraric acid	4707-47-5
671	2,2':5',2''-Terthiophene	1081-34-1
672	ETHYL CAFFEATE	102-37-4
673	Menthone	10458-14-7
674	glucosylvitexin	76135-82-5
675	Cochinchinenin A	221696-69-1
676	5-Hydroxy-1-tetralone	28315-93-7
677	DL-O-Tyrosine	2370-61-8
678	6-Hydroxyindole	2380-86-1
679	Graveoline	485-61-0
680	2-METHYLVALERIC ACID	97-61-0
681	4-Allylanisole	140-67-0
682	Cinnamyl acetate	103-54-8
683	Methyl isoeugenol	93-16-3
684	Nerol	106-25-2
685	L-asarinin	133-05-1
686	Dipalmitin	26657-95-4
687	(20R)-Protopanaxdiol	7755-01-3
688	Xylotetraose	22416-58-6
689	Aurantiamide	58115-31-4
690	Ginkgolic acid C17:1	111047-30-4
691	Eugenin	480-34-2
692	Procyanidin B2	29106-49-8
693	D(-)-Tartaric acid	526-83-0
694	1,1,1,1-Kestohexose	62512-19-0
695	TABERSONINE HYDROCHLORIDE	29479-00-3
696	Toosendanin	58812-37-6
697	Suberosin	581-31-7
698	Britannin	33627-28-0
699	Stachyose	54261-98-2
700	Rosamultin	88515-58-6
701	Macranthoside B	146100-02-9
702	Rebaudioside M	1220616-44-3
703	9-Methoxycamptothecin	39026-92-1
704	taraxasteryl acetate	6426-43-3
705	HYPOCRELLIN B	123940-54-5
706	Stearyl glycyrrhetinate	13832-70-7
707	5,7-DIMETHOXYFLAVONE	21392-57-4
708	XYLOTRIOSE	47592-59-6
709	XYLOBIOSE	6860-47-5
710	MOSLOFLAVONE	740-33-0
711	TETRAHYDROPIPERINE	23434-88-0
712	Arecaidine hydrochloride	6018-28-6
713	Fructoheptasaccharide	62512-20-3
714	pimpinellin	131-12-4
715	Allosecurinin	884-68-4
716	OXYPEUCEDANIN HYDRATE	133164-11-1
717	Pneumocandin B0	135575-42-7
718	MALTOTETRAOSE	34612-38-9
719	7-demethylsuberosin	21422-04-8
720	Isovanillic acid	645-08-9
721	Dictamnine	484-29-7
722	Hastatoside	50816-24-5
723	5-hydroxy-7,8-dimethoxyflavone	3570-62-5
724	Pueraria glycoside	117060-54-5
725	Alliin	556-27-4
726	Coclaurine	2196-60-3
727	REBAUDIOSIDE B(P)(NEW)	58543-17-2
728	sphondin	483-66-9
729	7-Xylosyl-10-deacetyltaxol	90332-63-1
730	AIDS031406	15401-60-2
731	ranaconitine	1360-76-5
732	Liensinine	2586-96-1
733	ISOBERGAPTEN	482-48-4
734	Oxyberberine	549-21-3
735	Stachydrine	471-87-4
736	SINOACUTINE	4090-18-0
737	Aloesin	30861-27-9
738	1F-fructofuranosylnystose	59432-60-9
739	Sedanolide	6415-59-4
740	Alisol B	18649-93-9
741	Hypocrellin A	77029-83-5
742	Kavain	3155-48-4
743	marmesin	13849-08-6
744	L-Canavanine sulfate	2219-31-0
745	4-Hydroxy-3-methoxymandelic acid	55-10-7
746	Ubenimex	58970-76-6
747	Thymine	65-71-4
748	Allantoin	97-59-6
749	6-Hydroxypurine	68-94-0
750	7-Hydroxycoumarin	93-35-6
751	4,7-DIHYDROXYCOUMARIN	1983-81-9
752	Cinnamyl alcohol	104-54-1
753	Methyl syringate	884-35-5
754	Anthraquinone	84-65-1
755	Linalool	78-70-6
756	Hydrocoumarin	119-84-6
757	2'-Hydroxyacetophenone	118-93-4
758	BENZYLACETONE	2550-26-7
759	Carvacrol	499-75-2
760	trans-Benzylideneacetone	1896-62-4
761	Methyl eugenol	93-15-2
762	Phenylacetaldehyde	122-78-1
763	Tripalmitin	555-44-2
764	2-Pentylfuran	3777-69-3
765	4-Methyllimetol	2107-76-8
766	6-Hydroxy-4-methylcoumarin	2373-31-1
767	Atropine sulfate	55-48-1
768	Methyl salicylate	119-36-8
769	nerolidol	7212-44-4
770	Guaiacol	90-05-1
771	Khellin	82-02-0
772	Eugenol acetate	93-28-7
773	Glycerol trioleate	122-32-7
774	Pulegone	89-82-7
775	Usnic Acid	125-46-2
776	Citrulline	627-77-0
777	Homogentisic acid	451-13-8
778	Neryl acetate	141-12-8
779	Phytic acid	83-86-3
780	Lithocholic acid	434-13-9
781	4-Hydroxychalcone	20426-12-4
782	Flavin mononucleotide	130-40-5
783	Citronellol	106-22-9
784	Asarylaldehyde	4460-86-0
785	Sinigrin	3952-98-5
786	Esculetin	305-01-1
787	Eugenol	97-53-0
788	Methyl Dihydrojasmonate	24851-98-7
789	Phloretin	60-82-2
790	alpha-Asarone	2883-98-9
791	Methyl hexadecanoate	112-39-0
792	Perillyl alcohol	536-59-4
793	Ftaxilide	19368-18-4
794	Perillartine	30950-27-7
795	Cinnamaldehyde	104-55-2
796	4-Methoxysalicylic acid	2237-36-7
797	Hydrocaffeic acid	1078-61-1
798	Hordenine	539-15-1
799	Melatonine	73-31-4
800	2,6-Dihydroxypurine	69-89-6
801	Ribitol	488-81-3
802	SN38	86639-52-3
803	Cianidanol	154-23-4
804	Decanoic Acid	334-48-5
805	Dopamine hydrochloride	62-31-7
806	Taxifolin 7-O-rhamnoside	137592-12-2
807	proline	147-85-3
808	Salicylic acid	69-72-7
809	Benzoic acid	65-85-0
810	L-arginine monohydrochloride	1119-34-2
811	Castor oil	8001-79-4
812	Geranyl Tiglate	8000-46-2
813	Thioctic acid	1077-28-7
814	Isovanillin	621-59-0
815	Kinetin	525-79-1
816	L(-)-Carnitine	541-15-1
817	Levodopa	59-92-7
818	orcinol	504-15-4
819	Histamine 2HCl	56-92-8
820	Citral	5392-40-5
821	Gramine	87-52-5
822	Ethynyl estradiol	57-63-6
823	Esculin	531-75-9
824	7-Methylxanthine	552-62-5
825	Adenosine 5'-monophosphate	61-19-8
826	Guanosine	118-00-3
827	1-Octacosanol	557-61-9
828	Mevastatin	73573-88-3
829	Chrysoobtusin	70588-06-6
830	Simvastatin	79902-63-9
831	4-hydroxyphenylacetic acid	156-38-7
832	2,4-Dihydroxyacetophenone	89-84-9
833	Arbutin	497-76-7
834	Tetrahydropapaverine hydrochloride	6429-04-5
835	Quinine	130-95-0
836	D-Phenylalanine	673-06-3
837	Flavanone	487-26-3
838	Hesperetin	520-33-2
839	Hydroferulic acid	1135-23-5
840	Spiramycin	8025-81-8
841	Lutein	127-40-2
842	4-Methoxysalicylaldehyde	673-22-3
843	Baicalein	491-67-8
844	Lawsone	83-72-7
845	Oxymatrine	16837-52-8
846	N,N-Dimethylglycine	1118-68-9
847	Pterostilbene	537-42-8
848	Gentisic acid	490-79-9
849	D-glutamine	5959-95-5
850	Tyramine	51-67-2
851	Emodin	518-82-1
852	(+)-Matrine	519-02-8
853	Caryophyllene oxide	1139-30-6
854	2-Methoxynaphthoquinone	2348-82-5
855	L(-)-sorbose	87-79-6
856	Guaiazulene	489-84-9
857	D-(+)-Fucose	3615-37-0
858	lysine	56-87-1
859	Dexpanthenol	81-13-0
860	Cinnamylideneacetic acid	1552-94-9
861	14-Deoxyandrographolide	4176-97-0
862	Vinorelbine Tartrate	125317-39-7
863	Beta-Hydroxyisovaleric acid	625-08-1
864	Adenosine 5'-triphosphate disodium salt	987-65-5
865	5'-UMP disodium salt	3387-36-8
866	Troxerutin	7085-55-4
867	Pregnenolone	145-13-1
868	L-Hyoscyamine	101-31-5
869	Coumarin	91-64-5
870	Hematoxylin	517-28-2
871	Cortisone acetate	50-04-4
872	L-Tryptophan	73-22-3
873	Methyl EudesMate	1916-07-0
874	Protocatechuic acid	99-50-3
875	Methylparaben	99-76-3
876	3,5-Dihydroxybenzoic acid	99-10-5
877	Octopamine hydrochloride	770-05-8
878	Inosine	58-63-9
879	Ursodeoxycholic acid	128-13-2
880	Phenylephrine hydrochloride	61-76-7
881	syringaldehyde	134-96-3
882	2-Deoxy-D-glucose	154-17-6
883	Dulcitol	608-66-2
884	Adenosine	58-61-7
885	Ellagic acid	476-66-4
886	Menadione	58-27-5
887	Pimaricin	7681-93-8
888	Salicoside	138-52-3
889	Aleuritic Acid	533-87-9
890	4-Hydroxybenzyl alcohol	623-05-2
891	5'-Cytidylic acid	63-37-6
892	L-Cycloserine	339-72-0
893	Penicillin V potassium salt	132-98-9
894	o-Veratraldehyde	86-51-1
895	D-Cellobiose	528-50-7
896	Tribuloside	22153-44-2
897	Diosgenin	512-04-9
898	Xanthone	90-47-1
899	Griseofulvin	126-07-8
900	histidine	71-00-1
901	Tretinoin	302-79-4
902	Vanillin	121-33-5
903	phenylalanine	63-91-2
904	Benzyl alcohol	100-51-6
905	D-Pinitol	10284-63-6
906	cis-Anethol	104-46-1
907	Sucralose	56038-13-2
908	Betaine	107-43-7
909	Theophylline-7-acetic acid	652-37-9
910	2,4'-Dihydroxybenzophenone	606-12-2
911	cystine	56-89-3
912	threonine	72-19-5
913	L-Aspartic acid	56-84-8
914	protoheme	14875-96-8
915	Cinnamic aldehyde	14371-10-9
916	1-Naphthaleneacetic acid	86-87-3
917	Guanidoacetic acid	352-97-6
918	serine	56-45-1
919	Pinostilbene	42438-89-1
920	Tyrosol	501-94-0
921	Veratric acid	93-07-2
922	4-Methoxybenzoic acid	100-09-4
923	Acetaminophen	103-90-2
924	Quinolinic acid	89-00-9
925	Mandelic acid	611-71-2
926	Dimethyl lithospermate B	875313-64-7
927	L-Hydroxyprolin	51-35-4
928	p-Hydroxybenzaldehyde	123-08-0
929	Vanillic Acid	121-34-6
930	D-Arabinose	10323-20-3
931	cysteine	52-90-4
932	Raspberry ketone	5471-51-2
933	L(+)-Ornithine hydrochloride	3184-13-2
934	Citraconic acid	498-23-7
935	Methyl (E)-4-hydroxycinnamatee	19367-38-5
936	Folic acid	59-30-3
937	isoleucine	73-32-5
938	Streptomycin sulfate	3810-74-0
939	Spiculisporic Acid	469-77-2
940	Hydroxyprogesterone	68-96-2
941	Chlortetracycline hydrochloride	64-72-2
942	Dihydrothymine	696-04-8
943	Pilocarpine nitrate	148-72-1
944	Hydrocinnamic acid	501-52-0
945	Trans-Anethole	4180-23-8
946	Cinchonidine	485-71-2
947	4-aminobenzoic acid	150-13-0
948	D-Mannitol	69-65-8
949	Pyrogallol	87-66-1
950	beta-Alanine	107-95-9
951	L-Glutamine	56-85-9
952	Phloracetophenone	480-66-0
953	Oxytetracycline	79-57-2
954	Penicillin G sodium salt	69-57-8
955	Pyrithioxin	1098-97-1
956	Homoveratrumic acid	93-40-3
957	Atropine sulfate monohydrate	5908-99-6
958	Dicurone	32449-92-6
959	Artesunate	88495-63-0
960	Uracil	66-22-8
961	L-Ornithine	70-26-8
962	Urea	57-13-6
963	Diosmin	520-27-4
964	Nicotinic acid	59-67-6
965	D-Camphor	464-49-3
966	Gallic acid	149-91-7
967	Acetylcysteine	616-91-1
968	4-Aminobutyric acid	56-12-2
969	Lipoic acid	1200-22-2
970	L-Pyroglutamic acid	98-79-3
971	Br-Mmc	35231-44-8
972	Adenine	73-24-5
973	4-Methylumbelliferone	90-33-5
974	L-Menthol	2216-51-5
975	Inositol	87-89-8
976	Sodium gluconate	527-07-1
977	Sodium erythorbate	6381-77-7
978	Xylitol	87-99-0
979	Maltitol	585-88-6
980	UDP-g acid	2616-64-0
981	Erythritol	149-32-6
982	L(+)-Arabinose	87-72-9
983	Tetracycline hydrochloride	64-75-5
984	Orotic acid	65-86-1
985	Gallic acid trimethyl ether	118-41-2
986	Theobromine	83-67-0
987	DL-α-Tocopherol	10191-41-0
988	Menadiol Diacetate	573-20-6
989	DL-Carnitine	461-06-3
990	Isovaleramide	541-46-8
991	Tryptamine	61-54-1
992	Monobenzone	103-16-2
993	Homotaurine	3687-18-1
994	n-Docosanol	661-19-8
995	Methyl gallate	99-24-1
996	7-Ketocholesterol	566-28-9
997	Fumaric acid	110-17-8
998	β-thujaplicin	499-44-5
999	Pentoxifylline	6493-05-6
1000	Tacrolimus	104987-11-3
1001	5-methoxyflavone	42079-78-7
1002	α-santonin	481-06-1
1003	Oleanolic Acid	508-02-1
1004	Apigenin	520-36-5
1005	Levonorgestrel	797-63-7
1006	D-(+)-Maltose monohydrate	6363-53-7
1007	Phenyl acetate	122-79-2
1008	Isoeugenol	97-54-1
1009	Palmidrol	544-31-0
1010	Maltose	69-79-4
1011	Ethylparaben	120-47-8
1012	Isoeugenyl acetate	93-29-8
1013	Thymol	89-83-8
1014	4-Methylesculetin	529-84-0
1015	Dicumarol	66-76-2
1016	n-Butylidenephthalide	551-08-6
1017	Cholesteryl Acetate	604-35-3
1018	Flavokawain A	3420-72-2
1019	Palmitic acid ethyl ester	628-97-7
1020	2-5-dihydroxyacetophenone	490-78-8
1021	Curcumin	458-37-7
1022	4-Hydroxyquinazoline	491-36-1
1023	glutamic acid	56-86-0
1024	Citric acid	77-92-9
1025	alanine	56-41-7
1026	L-Valine	72-18-4
1027	Myristic acid	544-63-8
1028	Propyl gallate	121-79-9
1029	Malic acid	6915-15-7
1030	methionine	59-51-8
1031	glycine	56-40-6
1032	L-Asparagine	70-47-3
1033	Oxalic acid	144-62-7
1034	Methyl stearate	112-61-8
1035	Naringin	10236-47-2
1036	Succinic acid	110-15-6
1037	Laurocapram	59227-89-3
1038	Palmitic acid	57-10-3
1039	Daidzein	486-66-8
1040	Ferulic Acid	1135-24-6
1041	Alpha-D-galactose	59-23-4
1042	Mannose	530-26-7
1043	Osthole	484-12-8
1044	Silymarin	65666-07-1
1045	Camphor	76-22-2
1046	4-Hydroxybenzoic acid	99-96-7
1047	Salicylamide	65-45-2
1048	Nicotinamide	98-92-0
1049	L(+)-Ascorbic acid	50-81-7
1050	Plumbagin	481-42-5
1051	6,7-DIMETHOXY-3,4-DIHYDRO-2H-ISOQUINOLIN	493-49-2
1052	Azelaic acid	123-99-9
1053	Stearic acid	57-11-4
1054	Sebacic acid	111-20-6
1055	Benzaldehyde	100-52-7
1056	L-(+)-Rhamnose Monohydrate	10030-85-0
1057	Dimethyl phthalate	131-11-3
1058	Phenethyl alcohol	60-12-8
1059	Vanatone	70-70-2
1060	Abietic Acid	514-10-3
1061	Betaine hydrochloride	590-46-5
1062	Creatinine	60-27-5
1063	Batyl alcohol	544-62-7
1064	Panthenol	16485-10-2
1065	Casanthranol	8024-48-4
1066	Aminophylline	317-34-0
1067	Indigo	482-89-3
1068	Cinchonine	118-10-5
1069	D(+)-Glucose	50-99-7
1070	L-Leucine	61-90-5
1071	Octyl gallate	1034-01-1
1072	Indole-3-acetic acid	87-51-4
1073	Ethyl gallate	831-61-8
1074	Taurine	107-35-7
1075	Dehydrocholic acid	81-23-2
1076	Pyridoxine hydrochloride	58-56-0
1077	Deoxycholic acid	83-44-3
1078	Anserine	584-85-0
1079	Ethyl ferulate	4046-02-0
1080	Beta-Cyclodextrin	7585-39-9
1081	Mucic Acid	526-99-8
1082	Glucosamine hydrochloride	66-84-2
1083	Thiamine hydrochloride	67-03-8
1084	Alizarin	72-48-0
1085	Cholesterol 3-Sulfate Sodium Salt	2864-50-8
1086	Retinyl acetate	127-47-9
1087	Paeonol	552-41-0
1088	Malonic acid	141-82-2
1089	1-Octadecanol	112-92-5
1090	Dimethylamine hydrochloride	506-59-2
1091	L-Rhamnose monohydrate	6155-35-7
1092	Azithromycin dihydrate	117772-70-0
1093	Limonin	1180-71-8
1094	N-Acetyl-5-hydroxytryptamine	1210-83-9
1095	10-Deacetylbaccatin III	32981-86-5
1096	Tobramycin	32986-56-4
1097	Genipin	6902-77-8
1098	5Beta-Pregnane-3Alpha,20alpha-Diol	80-92-2
1099	3-Methyl-2-buten-1-ol	556-82-1
1100	Beta-Carotene	7235-40-7
1101	Herniarin	531-59-9
1102	Valproic Acid	99-66-1
1103	Methyl indole-3-acetate	1912-33-0
1104	L-Histidinol dihydrochloride	1596-64-1
1105	Rottlerin	82-08-6
1106	L-Lactic acid	79-33-4
1107	D(+)-Glucuronic acid sodium salt monohydrate	207300-70-7
1108	5,7-Dihydroxy-4-phenylcoumarin	7758-73-8
1109	Trimethylamine N-oxide dihydrate	62637-93-8
1110	L-Threonic acid Calcium Salt	70753-61-6
1111	4-Hydroxymandelic acid	1198-84-1
1112	Tridecanoic acid	638-53-9
1113	N-Acetylglutamic acid	1188-37-0
1114	1-Methyl-hydantoin	616-04-6
1115	5-Methyluridine	1463-10-1
1116	4-hydroxy-3-methylbenzoic acid	499-76-3
1117	Colistin sulfate (1066-17-7 free base)	1264-72-8
1118	L-(−)-3-Phenyllactic acid	20312-36-1
1119	H-Abu-OH	1492-24-6
1120	Glycyl-glycine	556-50-3
1121	Senecioic acid	541-47-9
1122	N-Acetyl-L-tyrosine	537-55-3
1123	Ethylmalonic acid	601-75-2
1124	3-Methylindole	83-34-1
1125	D-Proline	344-25-2
1126	(S)-Leucic acid	13748-90-8
1127	D-3-Phenyllactic acid	7326-19-4
1128	Crotonic acid	107-93-7
1129	3-Indolepropionic acid	830-96-6
1130	Methylamine hydrochloride	593-51-1
1131	Hendecanoic acid	112-37-8
1132	5-Methylcytosine	554-01-8
1133	Isethionic acid sodium salt	1562-00-1
1134	Ammonium formate	540-69-2
1135	2-Oxo-3-phenylpropanoic acid	156-06-9
1136	Cholestenone	601-57-0
1137	Ortho-Hydroxyphenylacetic acid	614-75-5
1138	5-Methoxytryptamine	608-07-1
1139	2-Hydroxy Hippuric Acid	487-54-7
1140	2-Methylsuccinic acid	498-21-5
1141	Cholesteryl linoleate	604-33-1
1142	Ureidosuccinic acid	923-37-5
1143	D-Arabitol	488-82-4
1144	2-Octenoic acid	1871-67-6
1145	Heneicosanoic acid	2363-71-5
1146	Luteolin-3-O-beta-D-glucuronide	53527-42-7
1147	Glycerol Trieicosanoate	620-64-4
1148	N'-Methylnicotinamide	114-33-0
1149	trans-2-Butene-1,4-dicarboxylic Acid	4436-74-2
1150	1,6-anhydro-b-D-Glucose	498-07-7
1151	N-(5-Aminopentyl)acetamide	32343-73-0
1152	L-allo-Isoleucine	1509-34-8
1153	Coumestrol	479-13-0
1154	Syringic acid	530-57-4
1155	Rapamycin	53123-88-9
1156	O-(4-Hydroxy-3-iodophenyl)-3,5-diiodo-L-tyrosine	6893-02-3
1157	L-Carnosine	305-84-0
1158	Bis(2-ethylhexyl) phthalate	117-81-7
1159	3-Hydroxybenzaldehyde	100-83-4
1160	DL-Mandelic acid	90-64-2
1161	alpha-L-Rhamnose	3615-41-6
1162	D-Mannose	3458-28-4
1163	Mannitol	87-78-5
1164	D-Lactose monohydrate	64044-51-5
1165	Calcium α-D-heptagluconate hydrate	17140-60-2
1166	3-Methyladenine	5142-23-4
1167	ADP	58-64-0
1168	1-Hexadecanol	36653-82-4
1169	1-Hydroxy-2-naphthoic acid	86-48-6
1170	D-(-)-Fructose	57-48-7
1171	(4S)-4-Hydroxy-L-isoleucine	55399-93-4
1172	Tetramethylpyrazine	1124-11-4
1173	Juglone	481-39-0
1174	Sucrose	57-50-1
1175	L-Glutamic acid monosodium salt	142-47-2
1176	Oxalic acid dihydrate	6153-56-6
1177	Formamide	75-12-7
1178	Glycerol	56-81-5
1179	Glycoursodeoxycholic acid	64480-66-6
1180	N-Isovalerylglycine	16284-60-9
1181	DL-Homocystine	462-10-2
1182	1,11-Undecanedicarboxylic acid	505-52-2
1183	5-Aminovaleric acid	660-88-8
1184	Progesterone	57-83-0
1185	Artemether	71963-77-4
1186	Pyruvic acid	127-17-3
1187	INOSINIC ACID	131-99-7
1188	Sodium mesoxalate monohydrate	31635-99-1
1189	Disodium 5'-inosinate monohydrate	352195-40-5
1190	Orotic Acid Monohydrate	50887-69-9
1191	Phytic acid dipotassium salt	129832-03-7
1192	O-PHOSPHO-L-SERINE	17885-08-4
1193	4-Methyl-2-oxopentanoic acid	18069-17-5
1194	Adenine hydrochloride hydrate	6055-72-7
1195	Neomycin sulfate	1405-10-3
1196	N-Acetyl-D-Glucosamine	7512-17-6
1197	p-Hydroxy-cinnamic acid	7400-08-0
1198	D-Biotin	58-85-5
1199	L-allo-Threonine	28954-12-3
1200	Glycocholic acid hydrate	1192657-83-2
1201	3-(2-Hydroxyphenyl)propionic acid	495-78-3
1202	Quercetin	117-39-5
1203	D-Tryptophan	153-94-6
1204	β-Glycerophosphate disodium salt hydrate	154804-51-0
1205	D-Saccharic acid potassium salt	576-42-1
1206	1-Aminocyclopropanecarboxylic acid	22059-21-8
1207	L-Pipecolic acid	3105-95-1
1208	Caprylic acid	124-07-2
1209	Flavin Adenine Dinucleotide Disodium	84366-81-4
1210	Forskolin	66575-29-9
1211	Lauric Acid	143-07-7
1212	Nonanoic acid	112-05-0
1213	Glutathione	70-18-8
1214	Squalene	111-02-4
1215	α-D-Glucose	492-62-6
1216	Graniline	40737-97-1
1217	D-(-)-Tartaric acid	147-71-7
1218	Ampicillin	69-53-4
1219	1-Methylnicotinamide chloride	1005-24-9
1220	Glutaric acid	110-94-1
1221	4-Methylcatechol	452-86-8
1222	L-Citrulline	372-75-8
1223	Aniline-2-sulfonic acid	88-21-1
1224	L-Histidine monohydrochloride monohydrat	5934-29-2
1225	Hippuric acid	495-69-2
1226	α-Hydroxyisobutyric acid	594-61-6
1227	Erucic acid	112-86-7
1228	3-Hydroxyanthranilic acid	548-93-6
1229	N-Formyl-L-methionine	4289-98-9
1230	Lumichrome	1086-80-2
1231	alpha-Tocopherolquinone	7559-04-8
1232	7-Dehydrocholesterol	434-16-2
1233	5-Acetylsalicylic acid	13110-96-8
1234	4-ACETAMIDOBUTYRIC ACID	3025-96-5
1235	Chenodeoxycholic acid	474-25-9
1236	(S)-(+)-Camptothecin	7689-03-4
1237	Serotonin hydrochloride	153-98-0
1238	Lovastatin	75330-75-5
1239	α-D-Glucose 1-phosphate disodium salt hy	56401-20-8
1240	meso-Tartaric acid monohydrate	5990-63-6
1241	2-Oxobutyric acid	600-18-0
1242	Palmitoleic acid	373-49-9
1243	Calcium pantothenate	137-08-6
1244	Creatine	57-00-1
1245	D-Aspartic acid	1783-96-6
1246	N-Acetyl-DL-methionine	1115-47-5
1247	Maleic acid	110-16-7
1248	Dehydroepiandrosterone	53-43-0
1249	DL-2,3-Diaminopropionic acid monohydroch	54897-59-5
1250	δ-Amyrenone	20248-08-2
1251	6-O-α-D-Glucopyranosyl-D-fructose, Isoma	343336-76-5
1252	trans-Aconitic acid	4023-65-8
1253	Gallein	2103-64-2
1254	Dihydroxyfumaric acid hydrate	199926-38-0
1255	Arachidonic acid	506-32-1
1256	O-Acetyl-L-carnitine hydrochloride	5080-50-2
1257	Propylparaben	94-13-3
1258	TriacetonaMine	826-36-8
1259	Methyl acetoacetate	105-45-3
1260	2'-Deoxyguanosine monohydrate	312693-72-4
1261	DL-Leucine	328-39-2
1262	Potassium sorbate	24634-61-5
1263	Trimethylamine hydrochloride	593-81-7
1264	Itaconic acid	97-65-4
1265	3-Indolebutyric acid	133-32-4
1266	L(+)-Tartaric acid	87-69-4
1267	L-(-)-Malic acid	97-67-6
1268	Sodium ascorbate	134-03-2
1269	Resveratrol	501-36-0
1270	Diprophylline	479-18-5
1271	Pyrazole	288-13-1
1272	3-Hydroxybenzoic acid	99-06-9
1273	Sarcosine	107-97-1
1274	Isatin	91-56-5
1275	Glyoxylic acid monohydrate	563-96-2
1276	L-Methionine	63-68-3
1277	N-Acetyl-L-leucine	1188-21-2
1278	D-(-)-Ribose	50-69-1
1279	Indole	120-72-9
1280	Cytarabine	147-94-4
1281	N-Acetylglycine	543-24-8
1282	Cytosine	71-30-7
1283	Diethyl malonate	105-53-3
1284	Benzyl acetate	140-11-4
1285	Benzylpenicillin potassium	113-98-4
1286	Choline bitartrate	87-67-2
1287	Phthalic acid	88-99-3
1288	Ala-Gln	39537-23-0
1289	D-Trehalose	99-20-7
1290	trans-Ferulic acid	537-98-4
1291	Cedrol	77-53-2
1292	2-Acetylpyrazine	22047-25-2
1293	Sodium phytate hydrate	14306-25-3
1294	D-(+)-Turanose	547-25-1
1295	5a-Pregnane-3,20-dione	566-65-4
1296	(-)-Verbenone	1196-01-6
1297	2-Hydroxy-2-methylbutanoic acid	3739-30-8
1298	Fenchyl Alcohol	1632-73-1
1299	Forchlorfenuron (KT-30, CPPU)	68157-60-8
1300	H-Tyr(3-I)-OH	70-78-0
1301	Methyl nicotinate	93-60-7
1302	Undecanedioic acid	1852-04-6
1303	2-Benzoxazolinone	59-49-4
1304	L-Gulono-1,4-lactone	1128-23-0
1305	2-(4-Methoxyphenyl)acetic acid	104-01-8
1306	Tropine	120-29-6
1307	Tiglic acid	80-59-1
1308	4-Hydroxy-2,5-dimethyl-3(2H)furanone	3658-77-3
1309	2-Furoic acid	88-14-2
1310	Methyl cinnamate	103-26-4
1311	Levulinic acid	123-76-2
1312	Maltol	118-71-8
1313	Tricarballylic acid	99-14-9
1314	Ethyl maltol	4940-11-8
1315	Rotenone	83-79-4
1316	Quinine dihydrochloride	60-93-5
1317	Pyrrole-2-carboxylic acid	634-97-9
1318	Androsterone	53-41-8
1319	3-Methylbutanoic acid	503-74-2
1320	Squalane	111-01-3
1321	Hexylresorcinol	136-77-6
1322	cis-3-Hexenyl hexanoate	31501-11-8
1323	Synephrine	94-07-5
1324	Sinapine	18696-26-9
1325	Leonurine	24697-74-3
1326	Cnidicin	14348-21-1
1327	2-methoxycinnamaldehyde	1504-74-1
1328	Dihydroartemisinin	71939-50-9
1329	Phosphonoacetic acid	4408-78-0
1330	Citric acid monohydrate	5949-29-1
1331	Geraniol	106-24-1
1332	Thymidine	50-89-5
1333	Purpurin	81-54-9
1334	Dipotassium glycyrrhizinate	68797-35-3
1335	Cysteamine HCl	156-57-0
1336	Gentamycin sulfate	1405-41-0
1337	Gigantol	67884-30-4
1338	Doxycycline	564-25-0
1339	Isophorone	78-59-1
1340	3,4-Dimethoxybenzaldehyde	120-14-9
1341	6-Methylcoumarin	92-48-8
1342	Cinnamic acid	621-82-9
1343	Acetyl-trans-resveratrol	42206-94-0
1344	Acetic acid octyl ester	112-14-1
1345	Musk ketone	81-14-1
1346	6-Hydroxyflavone	6665-83-4
1347	Fusidine	6990-06-3
1348	Hydroquinidine	1435-55-8
1349	Ribostamycin sulfate	53797-35-6
1350	Sisomicin Sulfate	53179-09-2
1351	Diacerein	13739-02-1
1352	Vindoline	2182-14-1
1353	Cytisine	485-35-8
1354	Doxofylline	69975-86-6
1355	D-Ornithine monohydrochloride	16682-12-5
1356	Scopolamine N-oxide HBr	6106-81-6
1357	Cytidine	65-46-3
1358	Iriflophenone 3-C-glucoside	104669-02-5
1359	Benzyladenine	1214-39-7
1360	Aquacrine	53-16-7
1361	Glycolic acid	79-14-1
1362	1-beta-D-Arabinofuranosyluracil	3083-77-0
1363	Indole-3-carboxylic acid	771-50-6
1364	3-Methoxybenzoic acid	586-38-9
1365	Geranyl acetate	105-87-3
1366	Methyl hesperidin	11013-97-1
1367	Ethisterone	434-03-7
1368	Estropipate	7280-37-7
1369	2-Methoxybenzoic acid	579-75-9
1370	2,6-Dihydroxybenzoic acid	303-07-1
1371	Proxyphylline	603-00-9
1372	D-chiro-Inositol	643-12-9
1373	Docosanoic acid	112-85-6
1374	4-Ethylphenol	123-07-9
1375	5-Methoxysalicylic acid	2612-02-4
1376	Kojic acid	501-30-4
1377	(±)-Abscisic acid	14375-45-2
1378	Geniposidic Acid	27741-01-1
1379	Protocatechualdehyde	139-85-5
1380	Sclareol	515-03-7
1381	Nicotinamide-N-oxide	1986-81-8
1382	Adrenosterone	382-45-6
1383	L(-)-Glutathione	27025-41-8
1384	L-5-Hydroxytryptophan	4350-09-8
1385	Orsellinic acid ethyl ester	2524-37-0
1386	Xanthoxyline	90-24-4
1387	Orsellinic acid	480-64-8
1388	Spermine	71-44-3
1389	3-Nitropropanoic acid	504-88-1
1390	Xanthurenic Acid	59-00-7
1391	Catharanthine tartrate	4168-17-6
1392	(-)-Sparteine sulfate pentahydrate	6160-12-9
1393	3,4,5-Trimethoxyphenol	642-71-7
1394	Sclareolide	564-20-5
1395	Gibberellic acid	77-06-5
1396	Adenosine disodium triphosphate	34369-07-8
1397	Arecoline HBr	300-08-3
1398	S-allyl-L-cysteine	21593-77-1
1399	Cortodoxone	152-58-9
1400	Melibiose	585-99-9
1401	Tanshinone I	568-73-0
1402	Isoferulic acid	537-73-5
1403	4'-Demethylepipodophyllotoxin	6559-91-7
1404	Myricetrin	17912-87-7
1405	Oxysophocarpine	26904-64-3
1406	Sinomenine	115-53-7
1407	5alpha-Cholestan-3-one	566-88-1
1408	2'-Deoxyadenosine monohydrate	16373-93-6
1409	Genistin	529-59-9
1410	Schisandrin	7432-28-2
1411	Curcumol	4871-97-0
1412	Epigallocatechin	970-74-1
1413	7,8-Dihydroxyflavone	38183-03-8
1414	Ginkgolide C	15291-76-6
1415	Milbemycin oxime	129496-10-2
1416	Chlorogenic Acid	327-97-9
1417	N-Acetylneuraminic acid	131-48-6
1418	Silibinin	22888-70-6
1419	Menatetrenone	11032-49-8
1420	Costunolide	553-21-9
1421	Isoimperatorin	482-45-1
1422	Psoralen	66-97-7
1423	Hydroxyecdysone	5289-74-7
1424	Dehydroandrographolide	134418-28-3
1425	Evodiamine	518-17-2
1426	(+)-Catechin Hydrate	225937-10-0
1427	Palmatine chloride	10605-02-4
1428	L-Thyroxine	51-48-9
1429	2'-Deoxyinosine	890-38-0
1430	2'-Deoxyuridine	951-78-0
1431	Hydrocortisone	50-23-7
1432	Scopolamine butylbromide	149-64-4
1433	Sesamin	607-80-7
1434	Trigonelline hydrochloride	6138-41-6
1435	5-Hydroxymethyl-2-furaldehyde	67-47-0
1436	Madecassic acid	18449-41-7
1437	Salidroside	10338-51-9
1438	Caffeic Acid	331-39-5
1439	Isoalantolactone	470-17-7
1440	Ammonium Glycyrrhizinate	1407-03-0
1441	Tanespimycin	75747-14-7
1442	Cyclen	294-90-6
1443	Clindamycin	18323-44-9
1444	Myosmine	532-12-7
1445	5-Hydroxytryptophol	154-02-9
1446	6-Benzoylheteratisine	99759-48-5
1447	Eicosadienoic acid	2091-39-6
1448	6-Biopterin	22150-76-1
1449	Alloepipregnanolone	516-55-2
1450	3b-Hydroxy-5-cholenoic acid	5255-17-4
1451	Scoparone	120-08-1
1452	Iristectorigenin A	39012-01-6
1453	Undecenoic acid	112-38-9
1454	Epinephrine bitartrate	51-42-3
1455	Polymyxin B sulfate (1404-26-8 free base)	1405-20-5
1456	Ouabain octahydrate	11018-89-6
1457	Topotecan hydrochloride	119413-54-6
1458	Mizoribine	50924-49-7
1459	Bacitracin	1405-87-4
1460	Cyclosporin A	59865-13-3
1461	Syrosingopine	84-36-6
1462	Thiostrepton	1393-48-2
1463	Ginsenoside Rc	11021-14-0
1464	Rubrofusarin-6-O-beta-D-gentiobioside	24577-90-0
1465	Dimboa	15893-52-4
1466	Gypenoside XLIX	94987-08-3
1467	Liquiritin	551-15-5
1468	Glucosamine sulfate	29031-19-4
1469	Mogroside V	88901-36-4
1470	α-Lipoic Acid	62-46-4
1471	Lanatoside C	17575-22-3
1472	Macranthoidin B	136849-88-2
1473	Hederacoside C	14216-03-6
1474	Dipsacoside B	33289-85-9
1475	Colistimethate Sodium	30387-39-4
1476	Vanitiolide	17692-71-6
1477	macranthoidin A	140360-29-8
1478	Ginsenoside Rb3	68406-26-8
1479	Jujuboside B	55466-05-2
1480	Isobarbaloin	5133-19-7
1481	Platycodin D	58479-68-8
1482	Ginsenoside Rb2	11021-13-9
1483	Anemoside B4	129741-57-7
1484	Kuromanin chloride	7084-24-4
1485	Pinosylvin	22139-77-1
1486	Polyphyllin B	50773-42-7
1487	Ligustilide A	81944-09-4
1488	Atractyloside A	126054-77-1
1489	Palmatrubine	16176-68-4
1490	Dendrobine	2115-91-5
1491	Bruceine A	25514-31-2
1492	Genipin 1-β-D-gentiobioside	29307-60-6
1493	Silychristin	33889-69-9
1494	Coptisine	3486-66-6
1495	Columbamine	3621-36-1
1496	Pectolinarigenin	520-12-7
1497	Caftaric acid	67879-58-7
1498	Deltaline	6836-11-9
1499	Hederacoside D	760961-03-3
1500	20R-Ginsenoside Rg2	80952-72-3
1501	3-Methyl-2-oxobutanoic acid	759-05-7
1502	Coptisine sulfate	1198398-71-8
1503	Sibiricaxanthone B	241125-81-5
1504	7-O-Methylmangiferin	31002-12-7
1505	Sophoraflavanone G	97938-30-2
1506	Wilforine	11088-09-8
1507	D-tetrahydropalmatine	3520-14-7
1508	Bilobetin	521-32-4
1509	Punicalagin	65995-63-3
1510	Myrislignan	171485-39-5
1511	Rehmannioside D	81720-08-3
1512	Pseudolaric Acid C	82601-41-0
1513	Lapachol	84-79-7
1514	Eledoisin trifluoroacetate (69-25-0 free base)	10129-92-7
1515	Substance P	33507-63-0
1516	Tenuifoliside A	139726-35-5
1517	Protirelin	24305-27-9
1518	2-Methylbutyraldehyde	96-17-3
1519	D(+)-Xylose	58-86-6
1520	(-)-borneol	464-45-9
1521	Chalcone	94-41-7
1522	α-Terpineol	10482-56-1
1523	3-Hydroxymandelic Acid	17119-15-2
1524	Asymmetric dimethylarginine	30315-93-6
1525	Uridine triphosphate	63-39-8
1526	Pentadecanoic acid	1002-84-2
1527	Dermorphin TFA	78331-26-7
1528	yibeissine	143502-51-6
1529	Tryptanthrin	13220-57-0
1530	Aegeline	456-12-2
1531	Farnesol	4602-84-0
1532	Norspermine	4605-14-5
1533	Reynoutrin	549-32-6
1534	Guvacine hydrochloride	6027-91-4
1535	1-Phenyl-1,2-propanedione	579-07-7
1536	Cefodizime Sodium	86329-79-5
1537	2-Methylhexanoic acid	4536-23-6
1538	Tosufloxacin p-Toluenesulfonate Hydrate	1400591-39-0
1539	Rubiadin 1-methyl ether	7460-43-7
1540	Lynestrenol	52-76-6
1541	Brucine sulfate heptahydrate	60583-39-3
1542	Calenduloside E	26020-14-4
1543	(1R)-(-)-Menthyl acetate	2623-23-6
1544	Oxaceprol	33996-33-7
1545	Acetophenone	98-86-2
1546	SodiumCholate	361-09-1
1547	1-Adamantylamine	768-94-5
1548	Anisic aldehyde	123-11-5
1549	DL-Methionine Methylsulfonium Chloride	3493-12-7
1550	Dibutyl sebacate	109-43-3
1551	Sodium Thiocyanate	540-72-7
1552	Terephthalic acid	100-21-0
1553	Sorbic acid	110-44-1
1554	(S)-(−)-Limonene	5989-54-8
1555	Acetylcholine iodide	2260-50-6
1556	Phenylglyoxylic acid	611-73-4
1557	Citronellyl acetate	150-84-5
1558	Cefazedone	56187-47-4
1559	Cephapirin Benzathine	97468-37-6
1560	Lactobionic acid	96-82-2
1561	Tiamulin	55297-95-5
1562	Sulbenicillin Sodium	28002-18-8
1563	Nonadecanoic acid	646-30-0
1564	L-Lysine hydrochloride	657-27-2
1565	o-Toluic acid	118-90-1
1566	Citronellal	106-23-0
1567	Triethyl citrate	77-93-0
1568	Methylnonylketone	112-12-9
1569	Decursinol	23458-02-8
1570	Norwogonin	4443-09-8
1571	Benzoylaconitine	466-24-0
1572	6-Demethoxytangeretin	6601-66-7
1573	3-Indoleacetonitrile	771-51-7
1574	Carboxyatractyloside tripotassium salt	77228-71-8
1575	Senkyunolide H	94596-27-7
1576	glycohyodeoxycholic acid	13042-33-6
1577	(+)-ISOPINOCAMPHEOL	24041-60-9
1578	Timosaponin A1	68422-00-4
1579	L-Aspartic Acid 4-Benzyl Ester	2177-63-1
1580	Gallic aldehyde	13677-79-7
1581	Allomatrine	641-39-4
1582	4'-Hydroxychalcone	2657-25-2
1583	Rhodamine B	81-88-9
1584	3'-Methoxyflavonol	76666-32-5
1585	4-Hydroxy-3,5-dimethoxybenzyl alcohol	530-56-3
1586	3-Hydroxycoumarin	939-19-5
1587	2-Fluoroadenosine	146-78-1
1588	Pherocon (4-(4-Acetoxyphenyl)-2-butanone)	3572-06-3
1589	BENZOFURAN-3-CARBALDEHYDE	4687-25-6
1590	2-​Methoxy-​4-​vinylphenol	7786-61-0
1591	2-Methyl-4-pentenoic Acid	1575-74-2
1592	L-Leucyl-L-alanine Hydrate	7298-84-2
1593	5α-Cholestane	481-21-0
1594	N-Acetyl-L-methionine	65-82-7
1595	7-Hydroxyflavanone	6515-36-2
1596	2-Methylheptanoic Acid	1188-02-9
1597	sodium lauroyl-α-hydroxyethyl sulfonate	T7283
1598	Maltoheptaose	34620-78-5
1599	Benzoylhypacoitine	63238-66-4
1600	9-hydroxy-4-androstene-3,17-dione	560-62-3
1601	Bekanamycin	4696-76-8
1602	Bicyclo[5.3.0]Decapentaene	275-51-4
1603	Armillarisin A	53696-74-5
1604	Menthofuran	494-90-6
1605	7-Methoxyflavone	22395-22-8
1606	[(2-Methoxyphenoxy)Methyl]Oxirane	2210-74-4
1607	Methyl behenate	929-77-1
1608	Alpha-Angelica Lactone	591-12-8
1609	Oxysophoridine	54809-74-4
1610	Pyromeconic acid	496-63-9
1611	Hispidin	555-55-5
1612	D-Galactosamine HCl	1772-03-8
1613	Aminopterin	54-62-6
1614	Tuftsin	9063-57-4
1615	Cyclopentadecanone	502-72-7
1616	2-Hydroxychalcone	644-78-0
1617	(+)-Fenchone	4695-62-9
1618	Benzofuroxan	480-96-6
1619	Methoxatin disodium salt	122628-50-6
1620	Dimetghyl 4-Hydroxyisophthalate	5985-24-0
1621	16-Dehydroprogesterone	1096-38-4
1622	O-Acetylserine	5147-00-2
1623	1-Methyl-6-oxo-1,6-dihydropyridine-3-carboxamide	701-44-0
1624	Zearalenone	17924-92-4
1625	Aloeresin D	105317-67-7
1626	Poricoic acid A	137551-38-3
1627	Guan-fu base A	1394-48-5
1628	Fucosterol	17605-67-3
1629	Viroallosecurinine	1857-30-3
1630	Podophyllotoxone	477-49-6
1631	Tetrahydroepiberberine	38853-67-7
1632	L-(+)-Ergothioneine	497-30-3
1633	Lotusine	6871-67-6
1634	Visnagin	82-57-5
1635	androsin	531-28-2
1636	Kaempferol 3-gentiobioside	22149-35-5
1637	3-Hydroxy-2-methylpyridine	1121-25-1
1638	3’- Methoxy Puerarin	117047-07-1
1639	Hecogenin	467-55-0
1640	EGCG Octaacetate	148707-39-5
1641	Vicine	152-93-2
1642	Cannabidivarin	24274-48-4
1643	Glucovanillin	494-08-6
1644	Thiaproline	34592-47-7
1645	Neoeriocitrin	13241-32-2
1646	Pennogenin 3-O-beta-chacotrioside	55916-52-4
1647	medicagenic acid	599-07-5
1648	Hydroxytyrosol Acetate	69039-02-7
1649	Quercetagetin	90-18-6
1650	Laudanosine	1699-51-0
1651	Galactinol Hydrate	3687-64-7
1652	Acegastrodine	64291-41-4
1653	Hederacolchiside A1	106577-39-3
1654	Saikosaponin F	62687-63-2
1655	Prosapogenin A	19057-67-1
1656	5,7,3',4'-Tetramethoxyflavone	855-97-0
1657	Gentianose	25954-44-3
1658	Tilianin	4291-60-5
1659	yibeinoside A	98985-24-1
1660	Kinsenoside;(+)-Kinsenoside	151870-74-5
1661	Tenuifoliside C	139726-37-7
1662	N-Benzylstearamide	5327-45-7
1663	2-HYDROXY-3,4-DIMETHOXYBENZOIC ACID	5653-46-3
1664	5'-Methylthioadenosine	2457-80-9
1665	Arenobufagin	464-74-4
1666	Eudesmin	526-06-7
1667	Securinine	5610-40-2
1668	9-Aminocamptothecin	91421-43-1
1669	Ginkgolide K	153355-70-5
1670	Evolitrine	523-66-0
1671	Cycleanine	518-94-5
1672	3',4'-dihydro-3'-hydroxy-Xanthyletin	5993-18-0
1673	Kaempferol 3-glucorhamnoside	40437-72-7
1674	Corey Lactone Diol	32233-40-2
1675	trans-4-Hydroxycyclohexanecarboxylic Acid	3685-26-5
1676	Tropolone	533-75-5
1677	4-Methyl-n-octanoic Acid	54947-74-9
1678	1-Furfurylpyrrole	1438-94-4
1679	Nepsilon-Acetyl-L-lysine	692-04-6
1680	Azetidine-2-carboxylic acid	2517-04-6
1681	Glycyl-L-valine	1963-21-9
1682	H-HoArg-OH	156-86-5
1683	8-Aminooctanoic acid	1002-57-9
1684	Pyridoxal 5-phosphate monohydrate	41468-25-1
1685	DL-Benzylsuccinic acid	884-33-3
1686	γ-caprolactone	695-06-7
1687	Methyl p-tert-butylphenylacetate	3549-23-3
1688	Furfuryl acetate	623-17-6
1689	Decyl aldehyde	112-31-2
1690	Jasmone	488-10-8
1691	Dihydrojasmone	1128-08-1
1692	γ-Decalactone	706-14-9
1693	4-Pentenoic acid	591-80-0
1694	N-Benzylmethylamine	103-67-3
1695	Methyl furan-2-carboxylate	611-13-2
1696	H-Phe-Phe-OH	2577-40-4
1697	Ethyl pyruvate	617-35-6
1698	2-Ethylbutyric Acid	88-09-5
1699	Dimethyl Trisulfide	3658-80-8
1700	Bis(2-methyl-3-furyl)disulphide	28588-75-2
1701	Ac-Arg-OH	155-84-0
1702	trans-2-Methyl-2-pentenoic Acid	16957-70-3
1703	Palatinitol	64519-82-0
1704	Isomagnolone	155709-41-4
1705	Acetamide	60-35-5
1706	25-O-Methylalisol A	155801-00-6
1707	Tyramine hydrochloride	60-19-5
1708	Methyl benzoin	3524-62-7
1709	Azo Rubine	3567-69-9
1710	3,6-Dihydroxyflavone	108238-41-1
1711	3-Methoxyflavone	7245-02-5
1712	Methyl tetracosanoate	2442-49-1
1713	α-Terpinene	99-86-5
1714	2-Amino-2-dichlorobenzophenone	2958-36-3
1715	6-Aminonicotinic acid	3167-49-5
1716	16a,17a-Epoxy-4-Pregnen-3,20-Dione	1097-51-4
1717	Linalyl Acetate	115-95-7
1718	7-Methylcoumarin	2445-83-2
1719	2-Hydroxycinnamic acid	614-60-8
1720	Erythorbic Acid	89-65-6
1721	Isoborneol	124-76-5
1722	Coumarin 7	27425-55-4
1723	N4-Benzoyl-2′-deoxycytidine	4836-13-9
1724	2,4-Dihydroxypyridine	626-03-9
1725	Methyl Icosanoate	1120-28-1
1726	Cumalic Acid	500-05-0
1727	3-O-Ethyl-L-ascorbic acid	86404-04-8
1728	5'-Deoxy-5-fluorocytidine	66335-38-4
1729	7-Ethoxycoumarin	31005-02-4
1730	2-Isopropoxy-2-Phenylacetophenone	6652-28-4
1731	β-D-Glucose pentaacetate	604-69-3
1732	Octadecane	593-45-3
1733	2-Isopropyl Thioxanthone	5495-84-1
1734	trans-2-Hexenal	6728-26-3
1735	Diethyl succinate	123-25-1
1736	Indole-3-carboxaldehyde	487-89-8
1737	4-Hydroxyflavanone	6515-37-3
1738	4,4-Dimethoxychalcone	2373-89-9
1739	8-Acetyl-7-Hydroxycoumarin	6748-68-1
1740	β-lonone	14901-07-6
1741	2-Hydroxyflavanone	17348-76-4
1742	β-Alanine methyl ester hydrochloride	3196-73-4
1743	(S)-(-)-3,7-Dimethyl-6-Octenal	5949-05-3
1744	Farnesyl Acetate (mixture of isomers)	29548-30-9
1745	Dibenzoyl Thiamine	299-88-7
1746	Indaconitine	4491-19-4
1747	β-Gentiobiose	554-91-6
1748	2,3,4-Trihydroxybenzoic acid	610-02-6
1749	2-(2-Hydroxy-2-Propyl)-5-Methyl-5-Vinyltetrahydrofuran	60047-17-8
1750	Scyllo-Inositol	488-59-5
1751	1,2-dioleoyl-sn-glycero-3-phosphocholine	4235-95-4
1752	6-Methylflavone	29976-75-8
1753	Benzoyleneurea	86-96-4
1754	4-METHOXYCHALCONE	959-33-1
1755	Triacontanoic Acid	506-50-3
1756	d-Neomenthol	2216-52-6
1757	5-Bromouracil	51-20-7
1758	Methyl Nonadecanoate	1731-94-8
1759	S-Methyl-L-cysteine	1187-84-4
1760	1,3-Dimethyluric acid	944-73-0
1761	D-Fructose-1,6-diphosphate trisodium salt octahydrate	38099-82-0
1762	Quercimeritrin	491-50-9
1763	Methenolone acetate	434-05-9
1764	Ethyl chrysanthemumate	97-41-6
1765	Acenaphthylene	208-96-8
1766	7-Ethoxy-4-Methylcoumarin	87-05-8
1767	4-Methyl-6-Methoxycoumarin	6295-35-8
1768	Octacosanoic acid	506-48-9
1769	7-Hydroxyisoflavone	13057-72-2
1770	(1R)-(−)-Myrtenal	18486-69-6
1771	D(+)-LACTIDE	13076-17-0
1772	Methyl tricosanoate	2433-97-8
1773	(+)-Isopulegol	104870-56-6
1774	Thujone	546-80-5
1775	Cyclo(his-pro)	53109-32-3
1776	piperitone	89-81-6
1777	2-Methyltetrahydrofuran-3-one	3188-00-9
1778	Hamaudol	735-46-6
1779	Ginsenoside F3	62025-50-7
1780	Isolongifolene	1135-66-6
1781	Poncirin	14941-08-3
1782	Thonningianin A	271579-11-4
1783	Nodakenetin	495-32-9
1784	Alisol C monoacetate	26575-93-9
1785	Ilexsaponin A1	108524-93-2
1786	Bellidifolin	2798-25-6
1787	Feruloylputrescine	501-13-3
1788	Dodecanedioic acid diammonium salt	72447-43-9
1789	Methyl anthranilate	134-20-3
1790	N-Acetylputrescine hydrochloride	18233-70-0
1791	Mesaconic acid	498-24-8
1792	Methyl 4-anisate	121-98-2
1793	L-Cysteine hydrochloride monohydrate	7048-04-6
1794	2,4-Dichlorophenoxyacetic acid	94-75-7
1795	3,4-Dihydroxyflavone	4143-64-0
1796	Phytolaccagenin	1802-12-6
1797	Demethylwedelolactone	6468-55-9
1798	Deapi-platycodin D	78763-58-3
1799	Nystose	13133-07-8
1800	Bisabolangelone	30557-81-4
1801	Lycobetaine acetate	61221-41-8
1802	Nigericin sodium salt	28643-80-3
1803	Brevilin A	16503-32-5
1804	Daurisoline	70553-76-3
1805	7-O-Methylrosmanol	113085-62-4
1806	1-Methyladenosine	15763-06-1
1807	Kadsurin	51670-40-7
1808	Isobavachromene	52801-22-6
1809	Pheanthine	1263-79-2
1810	8-Hydroxyguanosine	3868-31-3
1811	8-Epideoxyloganic acid	88668-99-9
1812	p-Coumaric acid	501-98-4
1813	Carbidopa	28860-95-9
1814	3-O-Caffeoylquinic acid methyl ester	123483-19-2
1815	Gomisin N	69176-52-9
1816	Ingenol-3,4:5,20-diacetonide	77573-44-5
1817	Agrimol B	55576-66-4
1818	7,8-Dihydro-L-biopterin	6779-87-9
1819	Neoliquiritin	5088-75-5
1820	Carboprost tromethamine	58551-69-2
1821	Piperlonguminine	5950-12-9
1822	Taurohyodeoxycholic acid sodium salt hydrate	38411-85-7
1823	Dryocrassin ABBA	12777-70-7
1824	Oxyimperatorin	35740-18-2
1825	(+)-Fangchinoline	436-77-1
1826	Scutellarin methylester	119262-68-9
1827	Skullcapflavone II	55084-08-7
1828	Mupirocin calcium	115074-43-6
1829	Naphthazarin	475-38-7
1830	Vicenin 3	59914-91-9
1831	Rhodojaponin II	26116-89-2
1832	Gossypin	652-78-8
1833	Bakuchiol	10309-37-2
1834	Ilexgenin A	108524-94-3
1835	JOSAMYCIN	16846-24-5
1836	Dobutamine (hydrochloride)	49745-95-1
1837	Bullatine A	1354-84-3
1838	Karanjin	521-88-0
1839	Aromadendrin	480-20-6
1840	4,5-Dicaffeoylquinic acid	57378-72-0
1841	Chebulinic acid	18942-26-2
1842	Pralmorelin acetate 158861-67-7(free base)	T5025L
1843	Cis-5-Dodecenoic Acid	2430-94-6
1844	Pachycarpine	492-08-0
1845	L-Sophoridine	83148-91-8
1846	Methysticin	495-85-2
1847	Sakuranetin	2957-21-3
1848	FLAG peptide	98849-88-8
1849	Indolelactic acid	1821-52-9
1850	Hibifolin	55366-56-8
1851	Coelenterazine	55779-48-1
1852	Fingolimod	162359-55-9
1853	Irinotecan Hydrochloride	100286-90-6
1854	Gambogenic acid	173932-75-7
1855	Glycogen	9005-79-2
1856	Sinensetin	2306-27-6
1857	N-(p-Coumaroyl) serotonin	68573-24-0
1858	Calcifediol	19356-17-3
1859	tetrahydroxyl diphenylethylene-2-o-gluco	55327-45-2
1860	Tenacigenin B, 3-O-β-Allopyranosyl-(1→4)	1260252-18-3
1861	Azithromycin	83905-01-5
1862	(-)-3,5-Dicaffeoyl quinic acid	89919-62-0
1863	Silydianin	29782-68-1
1864	4,6-Dioxoheptanoic acid	51568-18-4
1865	Harringtonine	26833-85-2
1866	Beta-boswellic acid	631-69-6
1867	Lycopene	502-65-8
1868	Heteroclitin D	140369-76-2
1869	Vindesine sulfate	59917-39-4
1870	Picropodophyllotoxin	17434-18-3
1871	Osthenol	484-14-0
1872	Drotaverine hydrochloride	985-12-6
1873	Kresoxim-Methyl	143390-89-0
1874	Methyl rosmarinate	99353-00-1
1875	Pyridoxal 5'-phosphate hydrate	853645-22-4
1876	10Z-Nonadecenoic acid	73033-09-7
1877	Officinalisinin I	57944-18-0
1878	Asiaticoside B	125265-68-1
1879	Homovanillyl alcohol	2380-78-1
1880	Benzoyloxypeoniflorin	72896-40-3
1881	HYOSCINE HYDROCHLORIDE	55-16-3
1882	Butyl isobutyl phthalate	17851-53-5
1883	Sequoyitol	523-92-2
1884	Hispidulin	1447-88-7
1885	XMP	25899-70-1
1886	5-Hydroxyflavone	491-78-1
1887	Isoastragaloside I	84676-88-0
1888	Thiobarbituric acid	504-17-6
1889	Gatifloxacin hydrochloride	121577-32-0
1890	7,2'-Dihydroxy-3',4'-dimethoxyisoflavan	52250-35-8
1891	Diallyl Trisulfide	2050-87-5
1892	(+)-Aromadendrene	489-39-4
1893	Alpha-Cedrene	469-61-4
1894	2,6,6-Trimethyl-2,4-cycloheptadien-1-one	503-93-5
1895	Tafluprost	209860-87-7
1896	(-)-Gallocatechin	3371-27-5
1897	HQNO	341-88-8
1898	3,4-Dihydroxyphenylethanol	10597-60-1
1899	Neuromedin B	87096-84-2
1900	1,3,7-Trimethyluric acid	5415-44-1
1901	Methylarbutin	6032-32-2
1902	12-O-Methylcarnosic acid	62201-71-2
1903	Vitamin D3	67-97-0
1904	6-Methoxydihydrosanguinarine	72401-54-8
1905	Desacetyl asperulosidic acid	14259-55-3
1906	11-oxo Mogroside V	126105-11-1
1907	Capsaicin	404-86-4
1908	Picrocrocin	138-55-6
1909	Febrifugine	24159-07-7
1910	Asatone	38451-63-7
1911	Glucosyringic acid	33228-65-8
1912	Stylopine hydrochloride	96087-21-7
1913	Ricinoleic acid	141-22-0
1914	20-O-Acetylingenol-3-angelate	82425-35-2
1915	Terphenyllin	52452-60-5
1916	4-hydroxyphenyl acetate	3233-32-7
1917	Wedelolactone	524-12-9
1918	Lycobetaine	72510-04-4
1919	Isoliquiritin apioside	120926-46-7
1920	Norgestimate metabolite Norelgestromin	53016-31-2
1921	Epimagnolin A	41689-51-4
1922	H-Val-Ala-OH	27493-61-4
1923	1-Palmitoyl-sn-glycero-3-phosphocholine	17364-16-8
1924	Procyanidin B1	20315-25-7
1925	Jatrorrhizine	3621-38-3
1926	Udenafil	268203-93-6
1927	4',5,7-Trimethoxyflavone	5631-70-9
1928	Polygalaxanthone XI	857859-82-6
1929	Benzoylmesaconine	63238-67-5
1930	Thymulin	63958-90-7
1931	Bergaptol	486-60-2
1932	Caudatin	38395-02-7
1933	Aloin B	28371-16-6
1934	Hydroxygenkwanin	20243-59-8
1935	Hypericin	548-04-9
1936	Ginkgolic acid C13:0	20261-38-5
1937	(-)-Perillaldehyde	18031-40-8
1938	Sipeimine-3β-D-glucoside	32685-93-1
1939	Corosolic acid	4547-24-4
1940	Kaurenoic acid	6730-83-2
1941	Alisol A	19885-10-0
1942	Deoxycytidine triphosphate	2056-98-6
1943	Protostemotinine	169534-85-4
1944	Vasicine hydrochloride	7174-27-8
1945	physalin F	57423-71-9
1946	Isopsoralenoside	905954-18-9
1947	6-Methoxyluteolin	520-11-6
1948	Urolithin B	1139-83-9
1949	Dehydrocorydaline chloride	10605-03-5
1950	Duvoglustat hydrochloride	73285-50-4
1951	Antrodin A	656830-24-9
1952	Sibiricose A6	241125-75-7
1953	Sabinene	3387-41-5
1954	Oleoylethanolamide	111-58-0
1955	Alisol F	155521-45-2
1956	Uridine 5′-triphosphate tris salt	108321-53-5
1957	Spaglumic acid	3106-85-2
1958	Adenosylcobalamin	13870-90-1
1959	4-Allylpyrocatechol	1126-61-0
1960	(-)-Catechin gallate	130405-40-2
1961	Anisindione	117-37-3
1962	Dehydronuciferine	7630-74-2
1963	Isolinderalactone	957-66-4
1964	4'-Methylacetophenone	122-00-9
1965	Adrenic Acid	28874-58-0
1966	Methyl caffeate acid	3843-74-1
1967	Dihydroresveratrol	58436-28-5
1968	Agaric acid	666-99-9
1969	Macrozamin	6327-93-1
1970	PTEROIC ACID	119-24-4
1971	Psoralenoside	905954-17-8
1972	Physostigmine Salicylate	57-64-7
1973	Catharanthine Tartrate(2468-21-5(free base))	T2782L
1974	Escin IA;Aescin IA	123748-68-5
1975	Dihydrorotenone	6659-45-6
1976	Brusatol	14907-98-3
1977	Aconitic acid	499-12-7
1978	Transcrocetinate disodium	591230-99-8
1979	Desacetylcinobufagin	4026-95-3
1980	Ceruletide	17650-98-5
1981	14-Deoxy-11,12-didehydroandrographolide	42895-58-9
1982	Aminomalonic acid	1068-84-4
1983	Carcinoembryonic Antigen CEA	168635-85-6
1984	CLINODISIDE A	916347-31-4
1985	Isobornyl acetate	125-12-2
1986	Oroxylin A 7-O-beta-D-glucuronide	36948-76-2
1987	L-Kynurenine	2922-83-0
1988	3-Methyl-L-histidine	368-16-1
1989	Galanthamine	357-70-0
1990	p-mentha-1(7),2-diene	555-10-2
1991	Proctolin	57966-42-4
1992	Dihydroberberine	483-15-8
1993	8-Prenylnaringenin	53846-50-7
1994	Senecionine	130-01-8
1995	Okanin	484-76-4
1996	3-Methylxanthine	1076-22-8
1997	Isomaltose	499-40-1
1998	3,4-Dimethoxybenzyl alcohol	93-03-8
[truncated: 2 more rows]
